# Supplementary material for: Polarized Light Microscopy-Based Quantification of Scleral Collagen Fiber Bundle Remodeling in the Lens-Induced Myopia Mouse Model
Source: Life (Basel). 2025 Nov 13;15(11):1743. doi: 10.3390/life15111743 (PMC12653731; doi:10.3390/life15111743)
Supplement: Supplementary file 1 [file life-15-01743-s001.zip › Dataset S1 staining data.xlsx]

## Sheet: Sheet1
	proportion(percentage)		size（um2）
mouse number	no lens	minus30D	no lens	minus30D
1	0.547205	0.437508	411.626	191.661
2	0.474828	0.442192	252.181	145.314
3	0.514743	0.330221	279.385	158.45
4	0.377599	0.350502	136.879	47.522
5	0.50386	0.485161	327.202	192.626
